# Supplementary material for: Delta albumin is a better prognostic marker for complications following laparoscopic intestinal resection for Crohn’s disease than albumin alone – A retrospective cohort study
Source: PLoS One. 2018 Nov 13;13(11):e0206911. doi: 10.1371/journal.pone.0206911 (PMC6233913; doi:10.1371/journal.pone.0206911)
Supplement: S1 Table — Raw data with anonymized basic information. (XLSX) [file pone.0206911.s001.xlsx]

## Sheet: PlosOne
Diagnosis	Alter at the time of operation (years)	Sex (2-femal/1-male)	weight (kg)	size (cm)	BMI	smoking (1-yes/0-no)	previous surgery	number of previous surgeries	fistula (1-yes/0-no)	stenosis (1-yes/0-no)	stenosis I (0 - no stenosis/1 - 1 stenosis/ 2 - more than 1 stenosis)	fistula I (0 - no fistula/1 - 1 fistula/ 2 - more than 1 fistula)	inflammatory mass (1-yes/0-no)	abscess (1-yes/0-no)	Immunsuppressiv therapy at the time of surgery (1-yes/0-no)	glucocrticosteroids (1-yes/0-no)	azathrioprin (1-yes/0-no)	biologicals (1-yes/0-no)	Other immunosuppresive drugs (1-yes/0-no)	Typ of operation (1-colonic resection, 2 - ileocoecal resection, 3 - small bowel resection, 4 - rectal resection)	surgical approach (1 - laparoscopic, 2 - conversion)	reasons for conversion (1 - unknown, 1 - adhesions, 2 - bleeding, 4 - fistula, 5 - perforation, 6 - inflammation, 7 - anatomical reasons, 8 - adipositas, 9 - others)	urgency (1 - acute, 2 - elective)	operation time (min)	Simple/Komplex resection (0 - simple, 1 - complex)	Complications (1 - yes, 0 - no)	Complications (0 - no, 1 - minor, 2 - major)	Major complications (0 - no, 1 - yes)	Clavien Dindo Score I (0 - 0, 1 - grade I, 2 - grade II, 3 - Grade III, 4 - Grade IIIa, 5 - grade IIIb, 6 - grade IV, 7 - grade IVa, 8 - grade IVb, 9 - grade V)	Clavien Dindo Score II (0 - 0, 1 - grade I, 2 - grade II, 3 - grade III/IIIa/IIIb, 4 - grade IV/V)	Detailed complications (1 - minor complications, 2 - abscess, 3 - anastomotic leak, 4- drain dislocation, 5 - bleeding, 6 - mechanical ileus)	hospitalstay (d)	AlbuminpreOP	AlbuminpostOP	preopertive Hypoalbuminemia < 35	postopertive Hypoalbuminemia < 35	preopertivesevere Hypoalbuminemia <25	postopertivesevere Hypoalbuminemia <25	Delta Albumin (%)	absolute delta albumin	Delta Albumin - Cutoff 24,27 (0 - lower, 1 - higher)
M. Crohn	27	2	73	160	28.5156	0	0	1	1	1	1	1	0	0	1	1	0	0	0	2	1		2	220	1	0	0	0	0	0		7	42.8	39.9	2	2	2	2	6.7757	2.9	1
M. Crohn	30	2	52	158	20.83	0	0	1	0	1	2	0	0	0	1	1	0	0	0	2	1		2	135	1	0	0	0	0	0		5	33.4	27.7	1	1	2	2	17.0659	5.7	1
M. Crohn	25	2	60	158	24.0346	0	0	1	1	1	1	1	0	0	0	0	0	0	0	2	1		2	125	1	0	0	0	0	0		6	34.4	26.8	1	1	2	2	22.093	7.6	1
M. Crohn	45	2	64	166	23.2254	0	0	1	0	1	1	0	0	0	1	1	0	0	0	1	1		2	205	1	0	0	0	0	0		10	34.2	27.3	1	1	2	2	20.1754	6.9	1
M. Crohn	45	2	50	150	22.2222	1	0	1	0	1	2	0	1	1	0	0	0	0	0	2	1		2	70	1	0	0	0	0	0		8	32.8	32.2	1	1	2	2	1.82927	0.6	1
M. Crohn	16	2	41	143	20.0499	1	0	1	0	1	1	0	0	0	1	1	1	0	0	1	1		2	230	1	0	0	0	0	0		7	36.3	32.9	2	1	2	2	9.36639	3.4	1
M. Crohn	37	2	67	169	23.4586	1	0	1	1	1	1	1	1	1	0	0	0	0	0	2	1		2	165	2	0	0	0	0	0		9	38	29.2	2	1	2	2	23.1579	8.8	1
M. Crohn	20	1	70	174	23.1206	0	0	1	1	1	1	1	1	0	1	0	1	0	0	2	1		2	135	1	0	0	0	0	0		6	33	30	1	1	2	2	9.09091	3	1
M. Crohn	24	1	60	180	18.5185	1	0	1	1	1	1	1	1	0	1	1	0	0	0	2	1		2	120	2	0	0	0	0	0		7	32.9	28.7	1	1	2	2	12.766	4.2	1
M. Crohn	22	1	67	184	19.7897	1	0	1	1	1	1	2	1	0	0	0	0	0	0	1	1		2	130	2	0	0	0	0	0		6	41.1	32.4	2	1	2	2	21.1679	8.7	1
M. Crohn	21	2	68	171	23.255	0	0	1	0	1	1	0	0	0	0	0	0	0	0	2	1		2	100	1	0	0	0	0	0		6	29.3	26.8	1	1	2	2	8.53242	2.5	1
M. Crohn	16	1	85	171	29.0688	1	0	1	1	1	1	1	1	1	1	1	1	0	0	2	1		2	110	2	0	0	0	0	0		6	41	35	2	1	2	2	14.6341	6	1
M. Crohn	20	1	44	174	14.533	0	0	1	1	1	1	1	1	0	1	1	1	0	0	1	1		2		2	0	0	0	0	0		5	29.4	23.7	1	1	2	1	19.3878	5.7	1
M. Crohn	23	2	60	175	19.5918	0	0	1	1	1	1	1	0	1	1	0	1	0	0	1	1		2	85	1	0	0	0	0	0		7	34.9	27.5	1	1	2	2	21.2034	7.4	1
M. Crohn	19	1	57	177	18.194	0	0	1	1	1	1	1	0	0	1	1	0	0	0	2	1		2	105	2	0	0	0	0	0		8	41.7	34.1	2	1	2	2	18.2254	7.6	1
M. Crohn	50	2	66	172	22.3094	0	1	2	0	1	1	0	0	0	1	1	0	0	0	2	1		2	120	1	0	0	0	0	0		15	33.7	26.2	1	1	2	2	22.2552	7.5	1
M. Crohn	32	1	88	182	26.5668	1	0	1	1	1	1	1	0	0	0	0	0	0	0	2	1		2	175	2	0	0	0	0	0		7	34.8	31.8	1	1	2	2	8.62069	3	1
M. Crohn	34	2	50	164	18.5901	1	0	1	1	1	1	1	1	0	1		1	0	0	2	1		2	215	2	0	0	0	0	0		7	38.9	30.1	2	1	2	2	22.6221	8.8	1
M. Crohn	32	2	88	179	27.4648	1	1	2	1	1	1	1	0	0	1		1	0	0	2	1		2	60	2	0	0	0	0	0		5	34	31.2	1	1	2	2	8.23529	2.8	1
M. Crohn	22	1	45	165	16.5289	1	0	1	1	1	1	1	1	0	0	0	0	0	0	2	1		2	145	1	0	0	0	0	0		10	35.7	28.9	2	1	2	2	19.0476	6.8	1
M. Crohn	24	1	60	180	18.5185	0	0	1	1	1	1	1	1	1	1	0		0	1	2	1		2	150	2	0	0	0	0	0		8	38.9	32.9	2	1	2	2	15.4242	6	1
M. Crohn	29	1	60	174	19.8177	1	0	1	0	1	1	0	1	1			0	0	0	2	1		2	70	1	0	0	0	0	0		17	26.4	23.2	1	1	2	1	12.1212	3.2	1
M. Crohn	41	1	76	180	23.4568	0	0	1	0	1	2	0	0	0	0	0	0	0	0	3	1		2	125	2	0	0	0	0	0		8	38.1	32.3	2	1	2	2	15.2231	5.8	1
M. Crohn	19	2	49	166	17.782	0	1	3	1	0	0	1	0	0			0	0		2	1		2	105	1	0	0	0	0	0		8	33	28.1	1	1	2	2	14.8485	4.9	1
M. Crohn	31	2	56	162	21.3382	0	1	4	0	1	1	0	0	0			0	0		2	1		2	120	1	0	0	0	0	0		8	38.9	30.3	2	1	2	2	22.108	8.6	1
M. Crohn	27	2	50	166	18.1449	1	0	1	1	1	1	2	1	0	1	0	0	1	0	1	1		2	130	2	0	0	0	0	0		8	33.5	27.6	1	1	2	2	17.6119	5.9	1
M. Crohn	43	1	62	180	19.1358	0	0	1	0	1	1	0	0	0	0	0	0	0	0	2	1		2	105	1	0	0	0	0	0		4	34.5	28.7	1	1	2	2	16.8116	5.8	1
M. Crohn	23	1	75	173	25.0593	0	0	1	1	1	1	1	0	0	0	0	0	0	0	2	1		2	100	1	0	0	0	0	0		8	45.9	35	2	1	2	2	23.7473	10.9	1
M. Crohn	39	1	64	183	19.1108	0	1	3	0	1	1	0	0	0	1		1	0	0	3	1		2	235	1	0	0	0	0	0		10	44.3	38.5	2	2	2	2	13.0926	5.8	1
M. Crohn	55	1	78	175	25.4694	1	0	1	1	1	1	1	1	0	0	0	0	0	0	1	1		2	90	1	0	0	0	0	0		13	37	28.5	2	1	2	2	22.973	8.5	1
M. Crohn	21	2	58	168	20.5499	0	1	3	1	1	1	1	0	0	1	1	1	0	0	2	1		2	65	1	0	0	0	0	0		16	37.9	29.5	2	1	2	2	22.1636	8.4	1
M. Crohn	50	2	45	160	17.5781	0	0	1	0	1	1	0	0	0	0	0	0	0	0	2	1		2	60	1	0	0	0	0	0		7	33.2	26	1	1	2	2	21.6867	7.2	1
M. Crohn	56	1	59	166	21.4109	0	0	1	1	1	1	2	1	0	1	1	0	0	0	2	1		2	180	2	0	0	0	0	0		9	35.1	29.8	2	1	2	2	15.0997	5.3	1
M. Crohn	24	1	70	180	21.6049	1	0	1	1	1	1	2	1	0			0	0		2	1		2	270	2	0	0	0	0	0		8	34.9	28.2	1	1	2	2	19.1977	6.7	1
M. Crohn	25	1	59	186	17.054	1	1	2	0	1	1	0	0	0	1	1	0	0	0	2	1		2	135	2	0	0	0	0	0		8	38.1	32.6	2	1	2	2	14.4357	5.5	1
M. Crohn	16	2	50	169	17.5064	0	0	1	0	1	1	0	1	0	1	1	0	0	0	2	1		1	90	1	0	0	0	0	0		6	38.4	32.9	2	1	2	2	14.3229	5.5	1
M. Crohn	20	1	50	175	16.3265	0	0	1	0	1	1	0	1	0	1	1	0	1	0	1	1		2	170	1	0	0	0	0	0		10	36.7	28.5	2	1	2	2	22.3433	8.2	1
M. Crohn	35	1	80	186	23.1241	1	0	1	0	1	1	0	0	0			0	0		2	1		2	90	1	0	0	0	0	0		7	39	33.3	2	1	2	2	14.6154	5.7	1
M. Crohn	26	1	78	183	23.2912	0	1	2	0	1	1	0	0	0		0	0	0		2	1		2	130	1	0	0	0	0	0		7	43.3	34.9	2	1	2	2	19.3995	8.4	1
M. Crohn	38	2	45	150	20	0	0	1	0	1	1	0	1	0			0	0		2	1		2	165	1	0	0	0	0	0		6	33.6	26.4	1	1	2	2	21.4286	7.2	1
M. Crohn	20	2	46	164	17.1029	0	0	1	0	1	1	0	0	0	1	1	0	0	0	1	1		1	170	1	0	0	0	0	0		5	28.7	22.2	1	1	2	1	22.6481	6.5	1
M. Crohn	24	2	79	174	26.0933	0	0	1	1	1	1	1	1	0	1	0		0	1	2	1		2	60	1	0	0	0	0	0		10	35.4	28	2	1	2	2	20.904	7.4	1
M. Crohn	24	1	75	192	20.3451	1	0	1	1	1	1	1	1	0			0	0		2	1		2	180	1	0	0	0	0	0		7	38.6	31.7	2	1	2	2	17.8756	6.9	1
M. Crohn	32	1	70	190	19.3906	0	0	1	1	1	1	1	1	0	1	1	0	0	0	3	1		2	165	1	0	0	0	0	0		8	39.1	33.1	2	1	2	2	15.3453	6	1
M. Crohn	31	2	49	158	19.6283	1	1	2	0	1	1	0	0	0	1	1	0	0	0	2	1		2	105	1	0	0	0	0	0		7	36.7	29.1	2	1	2	2	20.7084	7.6	1
M. Crohn	27	1	57	171	19.4932	1	0	1	0	1	2	0	0	0	1	1	0	0	0	2	1		2	255	2	0	0	0	0	0		6	36.5	32.9	2	1	2	2	9.86301	3.6	1
M. Crohn	39	2	56	169	19.6072	1	1	2	0	1	1	0	0	0				0		2	1		2	120	1	0	0	0	0	0		9	40.2	32	2	1	2	2	20.398	8.2	1
M. Crohn	37	2	66	167	23.6652	1	1	2	0	1	1	0	0	0	1	1	1	0	0	2	1		2	180	1	0	0	0	0	0		9	39.2	33.6	2	1	2	2	14.2857	5.6	1
M. Crohn	22	2	52	168	18.424	1	0	1	0	1	1	0	0	0			0	0		2	1		2	240	1	0	0	0	0	0		16	26	30.8	1	1	2	2	-18.4615	-4.8	1
M. Crohn	31	2	63	168	22.3214	0	0	1	1	1	1	1	0	1	1	1	0	0	0	2	1		2	130	1	0	0	0	0	0		8	30.3	31.7	1	1	2	2	-4.62046	-1.4	1
M. Crohn	23	1	83	192	22.5152	1	0	1	0	0	0	0	1	1	1	1	0	0	0	2	1		1	185	1	0	0	0	0	0		14	30.9	27.7	1	1	2	2	10.356	3.2	1
M. Crohn	19	1	58	175	18.9388	0	0	1	0	1	1	0	1	1	1	1	1	0	0	2	1		2	120	1	0	0	0	0	0		8	35.5	31.4	2	1	2	2	11.5493	4.1	1
M. Crohn	32	2	42	161	16.2031	0	0	1	1	1	1	1	1	0	1	1	0	0	0	3	1		2	155	2	0	0	0	0	0		24	42.1	34.4	2	1	2	2	18.2898	7.7	1
M. Crohn	27	2	66	173	22.0522	0	1	2	1	0	0	1	0	1	1	0	1	0	0	2	2	2	2	370	2	0	0	0	0	0		19	33.1	29.7	1	1	2	2	10.2719	3.4	1
M. Crohn	30	1	70	180	21.6049	0	0	1	1	0	0	1	1	0	0	0	0	0	0	2	2	6	2	105	1	0	0	0	0	0		9	41.7	32.6	2	1	2	2	21.8225	9.1	1
M. Crohn	25	1	59	180	18.2099	0	0	1	0	0	0	0	1	0			0	0		2	1		2	140	1	0	0	0	0	0		8	31.5	30.6	1	1	2	2	2.85714	0.9	1
M. Crohn	52	1	71	174	23.4509	1	0	1	0	1	2	0	0	0	0	0	0	0	0	2	1		2	50	2	0	0	0	0	0		9	42.9	34.5	2	1	2	2	19.5804	8.4	1
M. Crohn	44	1	79	177	25.2163	1	0	1	0	1	1	0	0	1	1	1	1	0	0	2	1		2	130	1	0	0	0	0	0		9	39.6	31.8	2	1	2	2	19.697	7.8	1
M. Crohn	36	1	107	177	34.1537	1	0	1	1	0	0	2	1	0			0	0		2	1		2	100	2	0	0	0	0	0		9	38.5	32.5	2	1	2	2	15.5844	6	1
M. Crohn	27	2	41	158	16.4237	1	0	1	0	1	1	0	0	1	0	0	0	0	0	2	1		2	160	1	0	0	0	0	0		9	37.4	29	2	1	2	2	22.4599	8.4	1
M. Crohn	32	1	66	171	22.571	1	0	1	1	0	0	1	0	0	1	0		0	1	2	1		2	100	2	0	0	0	0	0		8	38.5	33.3	2	1	2	2	13.5065	5.2	1
M. Crohn	47	1	68	173	22.7204	1	0	1	1	1	1	2	1	0	1	1	0	0	0	2	2	6	2	300	2	0	0	0	0	0		14	38	28.8	2	1	2	2	24.2105	9.2	1
M. Crohn	47	2	47	164	17.4747	0	1	3	1	0	0	2	0	0	0	0	0	0	0	2	1		2	130	1	0	0	0	0	0		9	39.6	34.9	2	1	2	2	11.8687	4.7	1
M. Crohn	52	1	112	190	31.0249	1	1	3	1	1	1	1	1	0	0	0	0	0	0	2	1		2	145	1	0	0	0	0	0		8	44.3	37.5	2	2	2	2	15.3499	6.8	1
M. Crohn	19	1					0	1	1	0	0	2	0	1	0	0	0	0	0	2	2	1	2	135	1	0	0	0	0	0		7	44.4	34.5	2	1	2	2	22.2973	9.9	1
M. Crohn	19	1	58	170	20.0692	1	0	1	1	0	0	1	1	0	1	1	1	0	0	2	1		2	135	1	0	0	0	0	0		14	32.1	30	1	1	2	2	6.54206	2.1	1
M. Crohn	27	1	65	174	21.4692	0	0	1	1	0	0	1	1	1	0	0	0	0	0	2	1		2	110	1	0	0	0	0	0		8	45.5	38.4	2	2	2	2	15.6044	7.1	1
M. Crohn	19	2	60	170	20.7612	0	0	1	1	1	1	2	1	0			0	0		1	1		2	120	1	0	0	0	0	0		5	35.8	28.9	2	1	2	2	19.2737	6.9	1
M. Crohn	23	1	46			1	0	1	1	1	2	1	0	0	0	0	0	0	0	2	2	7	2	165	2	0	0	0	0	0			27.5	22.8	1	1	2	1	17.0909	4.7	1
M. Crohn	48	2					1	2	1	0	0	2	1	0	0	0	0	0	0	1	1		2	180	1	0	0	0	0	0		8	42.9	33.1	2	1	2	2	22.8438	9.8	1
M. Crohn	16	1				0	1	2	1	0	0	1	1	1	1	0	1	0	0	2	1		2		1	0	0	0	0	0			34.5	26.8	1	1	2	2	22.3188	7.7	1
M. Crohn	35	2				0	0	1	0	0	0	0	0	0	1	1	0	0	0	1	1		2	210	1	0	0	0	0	0			28.2	21.6	1	1	2	1	23.4043	6.6	1
M. Crohn	25	1	115	185	33.6012	1	0	1	1	1	1	1	1	1	1	1	1	0	0	1	2	2	2	225	1	0	0	0	0	0			44.6	33.8	2	1	2	2	24.2152	10.8	1
M. Crohn	26	1	63	177	20.1092	0	0	1	0	1	1	0	0	0			0	0		2	1		2	100	1	0	0	0	0	0		7	37.6	31.2	2	1	2	2	17.0213	6.4	1
M. Crohn	31	1	80	181	24.4193	1	0	1	1	0	0	1	1	1	1	1	0	0	0	2	1		2	95	1	0	0	0	0	0		7	45.3	34.8	2	1	2	2	23.1788	10.5	1
M. Crohn	38	1				0	0	1	1	0	0	1	0	0	0	0	0	0	0	2	1		2	155	1	0	0	0	0	0		8	41.8	32	2	1	2	2	23.445	9.8	1
M. Crohn	43	1					0	1	0	1	1	0	0	0				0		3	1		2	150	1	0	0	0	0	0		7	40.7	35.1	2	2	2	2	13.7592	5.6	1
M. Crohn	19	1	63	165	23.1405	0	0	1	1	1	1	1	1	0	0	0	0	0	0	2	1		2	195	1	0	0	0	0	0		8	40	33.4	2	1	2	2	16.5	6.6	1
M. Crohn	35	1	72	180	22.2222	1	0	1	0	1	1	0	1	0	1	1	0	0	0	2	1		2	90	1	0	0	0	0	0		7	36.6	35.1	2	2	2	2	4.09836	1.5	1
M. Crohn	28	1	62	180	19.1358	1	0	1	1	0	0	1	1	0	0	0	0	0	0	2	2	4	2	215	2	0	0	0	0	0		13	26.9	22.4	1	1	2	1	16.7286	4.5	1
M. Crohn	76	2				0	0	1	0	1	1	0	0	0	0	0	0	0	0	1	2	9	2	150	1	0	0	0	0	0		22	29.8	25.1	1	1	2	2	15.7718	4.7	1
M. Crohn	45	2	68	160	26.5625	0	1	2	1	0	0	1	0	1			0	0		2	1		2	180	1	0	0	0	0	0		19	40.8	32.4	2	1	2	2	20.5882	8.4	1
M. Crohn	33	1				0	1	2	1	0	0	2	1	0	1	0	1	0	0	2	2	2	2	85	1	0	0	0	0	0			39.1	38.6	2	2	2	2	1.27877	0.5	1
M. Crohn	24	1	56	168	19.8413	0	0	1	0	1	2	0	1	0	1	0	0	1	0	2	1		2	115	2	0	0	0	0	0		10	32.8	25.7	1	1	2	2	21.6463	7.1	1
M. Crohn	59	2	69	170	23.8754	1	1	2	0	1	1	0	1	1	1	1	0	1	1	2	2	1	2	180	1	0	0	0	0	0		8	33.5	25.5	1	1	2	2	23.8806	8	1
M. Crohn	28	2	72	174	23.7812	1	0	1	0	0	0	0	0	1	0	0	0	0	0	2	1		2	175	1	0	0	0	0	0		8	42	36.1	2	2	2	2	14.0476	5.9	1
M. Crohn	28	1	75	190	20.7756	1	1	2	1	1	1	1	1	0	1	1	0	0	0	3	1		1	70	1	1	1	0	2	2	1	9	41	36.1	2	2	2	2	11.9512	4.9	1
M. Crohn	50	2	79	164	29.3724	1	0	1	1	1	1	1	0	0	1	0	1	0	0	1	1		2	230	1	1	1	0	2	2	1	8	44.1	36	2	2	2	2	18.3673	8.1	1
M. Crohn	22	1	78	184	23.0388	1	0	1	0	1	1	0	0	0	1	0	1	0	0	2	1		1	90	1	1	1	0	2	2	1	6	16.8	14.5	1	1	1	1	13.6905	2.3	1
M. Crohn	55	1	87	180	26.8519	1	0	1	0	1	1	0	1	1	1	1	0	0	0	1	2	7	2	220	1	1	1	0	1	1	1	14	38.5	33.5	2	1	2	2	12.987	5	1
M. Crohn	50	1	85	182	25.6612	1	0	1	0	1	1	0	0	0	1	1	0	0	0	2	1		2	185	2	1	1	0	2	2	1	14	30	23.9	1	1	2	1	20.3333	6.1	1
M. Crohn	26	1	59	179	18.4139	0	0	1	1	1	1	1	1	0			0	0		2	1		2		1	1	1	0	2	2	1	11	37.6	28.7	2	1	2	2	23.6702	8.9	1
M. Crohn	23	1	76	184	22.448	0	0	1	1	0	0	2	0	1	1	1	1	0	0	1	2	2	2	125	2	1	1	0	2	2	1	18	27.4	22.1	1	1	2	1	19.3431	5.3	1
M. Crohn	16	2	45	160	17.5781	0	0	1	0	1	1	0	0	0	1	1	0	0	0	2	1		2	105	1	1	1	0	2	2	1	8	36.3	29.5	2	1	2	2	18.7328	6.8	1
M. Crohn	35	1	55	182	16.6043	0	0	1	1	0	0	1	0	0			0	0		1	1		2	125	2	1	1	0	1	1	1	12	37.7	30.1	2	1	2	2	20.1592	7.6	1
M. Crohn	37	2	84.2	161	32.4062	1	0	1	1	1	1	1	0	0	0	0	0	0	0	2	2	2	2	90	2	1	1	0	1	1	1	11	35.5	28.7	2	1	2	2	19.1549	6.8	1
M. Crohn	39	1	79	171	27.0169	1	0	1	1	1	1	2	1	1	1	1	0	0	0	1	2	2	2	225	2	1	1	0	2	2	1		33	30.1	1	1	2	2	8.78788	2.9	1
M. Crohn	19	1	60	178	18.937	1	0	1	0	1	1	0	0	1	1	1	1	0	0	2	1		1	120	1	1	1	0	2	2	1	7	37.3	29.3	2	1	2	2	21.4477	8	1
M. Crohn	26	1	72	179	22.4712	0	0	1	1	1	1	2	0	0	1	1	0	1	0	2	1		2	155	1	1	1	0	2	2	1	7	37	32	2	1	2	2	13.5135	5	1
M. Crohn	38	1	51	165	18.7328	0	1	2	0	1	2	0	0	0	0	0	0	0	0	1	1		2	165	2	1	1	0	2	2	1	13	34.2	26.8	1	1	2	2	21.6374	7.4	1
M. Crohn	41	1	76	185	22.206	1	1	2	0	1	1	0	0	0	1	0	1	0	0	2	2	2	2	205	1	1	2	1	5	3	3	19	44	40.6	2	2	2	2	7.72727	3.4	1
M. Crohn	47	1	52			0	0	1	0	1	2	0	0	0			0	0		3	1		2	115	2	1	2	1	5	3	2	13	41.8	32.4	2	1	2	2	22.488	9.4	1
M. Crohn	36	2	51	167	18.2868	0	0	1	0	1	1	0	0	0	0	0	0	0	0	2	1		2	165	1	0	0	0	0	0		11	41.2	27.3	2	1	2	2	33.7379	13.9	2
M. Crohn	31	1	52	165	19.1001	0	0	1	1	1	1	1	0	0		0	0	0		2	1		2	195	1	0	0	0	0	0		6	35.7	26.6	2	1	2	2	25.4902	9.1	2
M. Crohn	29	2	57	169	19.9573	0	0	1	1	1	1	1	1	0			0	0		2	1		2		1	0	0	0	0	0		6	37.4	23.8	2	1	2	1	36.3636	13.6	2
M. Crohn	26	1	85	180	26.2346	1	0	1	1	1	1	1	0	1	0	0	0	0	0	2	1		2	180	1	0	0	0	0	0		6	43.5	31.4	2	1	2	2	27.8161	12.1	2
M. Crohn	18	2	43	160	16.7969	1	0	1	1	1	1	1	1	1			0	0		2	1		2	90	1	0	0	0	0	0		12	27.5	19.8	1	1	2	1	28	7.7	2
M. Crohn	15	2	38	158	15.2219	0	0	1	1	1	1	1	1	1	0	0		0		1	2	6	2	130	2	0	0	0	0	0		24	39.4	28.8	2	1	2	2	26.9036	10.6	2
M. Crohn	20	2	60	173	20.0474	0	0	1	0	1	1	0	1	1	1	1	0	0	0	4	1		1	120	2	0	0	0	0	0		8	32.2	23.4	1	1	2	1	27.3292	8.8	2
M. Crohn	32	1	68	175	22.2041	1	0	1	1	1	1	1	1	0	1	1	0	0	0	1	1		2	190	2	0	0	0	0	0		10	38.8	26.9	2	1	2	2	30.6701	11.9	2
M. Crohn	34	2	46	162	17.5278	1	0	1	1	1	1	1	1	1			0	0		1	1		2	90	2	0	0	0	0	0		8	35.3	21.8	2	1	2	1	38.2436	13.5	2
M. Crohn	32	1	62	172	20.9573	1	0	1	0	1	1	0	0	0	0	0	0	0	0	2	1		2	290	1	0	0	0	0	0		6	35.7	24.5	2	1	2	1	31.3725	11.2	2
M. Crohn	35	1	70	181	21.3669	0	0	1	0	1	1	0	0	0	1	1	0	0	0	1	1		2	75	1	0	0	0	0	0		10	49.6	29.3	2	1	2	2	40.9274	20.3	2
M. Crohn	32	2	50	162	19.052	0	0	1	0	1	1	0	0	0	1	1	0	0	0	2	1		2	90	1	0	0	0	0	0		3	43.5	29	2	1	2	2	33.3333	14.5	2
M. Crohn	60	1	50	155	20.8117	0	0	1	1	1	1	1	1	0	0	0	0	0	0	2	1		2	120	1	0	0	0	0	0		6	32.9	23.9	1	1	2	1	27.3556	9	2
M. Crohn	55	2	55	165	20.202	1	0	1	1	1	1	1	1	0	0	0	0	0	0	2	1		2	95	2	0	0	0	0	0		12	40.9	27.6	2	1	2	2	32.5183	13.3	2
M. Crohn	20	1	62	184	18.3129	0	0	1	0	1	2	0	0	0	1	0	1	0	0	3	1		2	115	2	0	0	0	0	0		9	32.1	18.9	1	1	2	1	41.1215	13.2	2
M. Crohn	18	2	48	163	18.0662	1	0	1	0	1	1	0	1	1	1	1	1	0	0	2	1		2	210	1	0	0	0	0	0		9	40.3	23.8	2	1	2	1	40.9429	16.5	2
M. Crohn	23	1	73	180	22.5309	1	0	1	1	1	1	1	0	0	1	1	0	0	0	1	1		2	153	1	0	0	0	0	0		13	40.3	22.8	2	1	2	1	43.4243	17.5	2
M. Crohn	29	2	64	176	20.6612	1	1	2	0	1	1	0	0	0	1	1	1	0	0	2	1		2	100	1	0	0	0	0	0		11	38	27.1	2	1	2	2	28.6842	10.9	2
M. Crohn	48	1	55	163	20.7008	1	0	1	1	1	1	1	1	1	0	0	0	0	0	2	1		2	90	2	0	0	0	0	0		10	42.7	25.2	2	1	2	2	40.9836	17.5	2
M. Crohn	56	1	85	171	29.0688	0	0	1	0	1	1	0	0	0	1	1	0	0	0	2	1		2	140	1	0	0	0	0	0		9	39	29	2	1	2	2	25.641	10	2
M. Crohn	36	2	57	162	21.7193	1	1	3	0	1	1	0	0	0	1	1	1	0	0	2	1		2	205	1	0	0	0	0	0		5	39.3	28.9	2	1	2	2	26.4631	10.4	2
M. Crohn	23	2	57	180	17.5926	1	1	3	1	1	1	1	0	0	1	1	0	0	0	4	1		2	120	1	0	0	0	0	0		7	36	22.5	2	1	2	1	37.5	13.5	2
M. Crohn	19	1	57	190	15.7895	0	0	1	1	1	1	2	1	0			0	0		1	1		2	105	2	0	0	0	0	0		9	41.1	30.8	2	1	2	2	25.0608	10.3	2
M. Crohn	29	1	136	183	40.6103	1	0	1	1	1	2	1	1	0	1	1	0	0	0	1	1		2	120	2	0	0	0	0	0		16	39.6	29.8	2	1	2	2	24.7475	9.8	2
M. Crohn	44	1	80	182	24.1517	0	0	1	1	1	2	2	1	0	1	1	0	0	0	2	2	3	2	180	2	0	0	0	0	0		18	44	30.4	2	1	2	2	30.9091	13.6	2
M. Crohn	21	1	60	173	20.0474	1	0	1	1	1	1	1	0	0			0	0		2	1		2	195	1	0	0	0	0	0		8	44.4	33	2	1	2	2	25.6757	11.4	2
M. Crohn	36	1	78	178	24.6181	1	0	1	1	0	0	2	1	0			0	0		2	1		2	80	1	0	0	0	0	0		9	44.4	32.8	2	1	2	2	26.1261	11.6	2
M. Crohn	19	1	75	179	23.4075	1	0	1	0	0	0	0	1	1			0	0		2	1		2	115	1	0	0	0	0	0		11	40.5	30.2	2	1	2	2	25.4321	10.3	2
M. Crohn	23	2	56	163	21.0772	0	0	1	0	1	1	0	0	0	1	1	0	0	0	2	1		2	70	1	0	0	0	0	0		9	41.9	29.9	2	1	2	2	28.6396	12	2
M. Crohn	27	2	51	168	18.0697	0	0	1	0	0	0	0	1	0	1	1	0	0	0	2	1		2	100	1	0	0	0	0	0		10	39.3	27.1	2	1	2	2	31.0433	12.2	2
M. Crohn	25	1	57	172	19.2672	1	0	1	0	1	2	0	0	0	1	0	1	0	0	2	1		2	110	2	0	0	0	0	0		10	46.1	30	2	1	2	2	34.9241	16.1	2
M. Crohn	60	2	62	157	25.1532	0	0	1	1	0	0	2	1	0	1	1	0	0	0	1	1		2	120	1	0	0	0	0	0		10	42.1	29.9	2	1	2	2	28.9786	12.2	2
M. Crohn	37	1	57	160	22.2656	0	1	2	1	1	1	1	1	0	1		0	1	0	1	1		2	135	2	0	0	0	0	0		8	47.6	32.3	2	1	2	2	32.1429	15.3	2
M. Crohn	36	1	66	183	19.708	0	0	1	1	1	1	1	0	0	1	0	1	1	0	1	2	4	2	165	2	0	0	0	0	0		12	40.7	26.8	2	1	2	2	34.1523	13.9	2
M. Crohn	62	2	87	160	33.9844	1	0	1	0	0	0	0	1	0	0	0	0	0	0	2	1		2	245	1	0	0	0	0	0		7	41.5	29.5	2	1	2	2	28.9157	12	2
M. Crohn	25	1	65	170	22.4913	1	0	1	1	1	1	1	0	0	1	0	0	1	0	1	1		2	255	1	0	0	0	0	0			32.3	21.7	1	1	2	1	32.8173	10.6	2
M. Crohn	35	1	67	183	20.0066	1	1	2	1	1	2	1	1	0			0	0		1	2	1	2	180	2	0	0	0	0	0		7	36.8	25.6	2	1	2	2	30.4348	11.2	2
M. Crohn	45	1	66	178	20.8307		0	1	0	0	0	0	1	1	0	0	0	0	0	2	1		2	180	1	0	0	0	0	0		14	31.8	19.2	1	1	2	1	39.6226	12.6	2
M. Crohn	24	2	70	160	27.3438	1	0	1	1	0	0	1	1	1			0	0		2	1		2	105	1	0	0	0	0	0		8	41.3	29.3	2	1	2	2	29.0557	12	2
M. Crohn	54	1	55	175	17.9592	1	0	1	1	1	1	2	1	0	0	0	0	0	0	2	1		2	80	1	0	0	0	0	0			40.8	30.5	2	1	2	2	25.2451	10.3	2
M. Crohn	26	1	51	184	15.0638	1	0	1	1	0	0	1	1	0			0	0		2	1		2	100	2	0	0	0	0	0		7	34.1	22.9	1	1	2	1	32.8446	11.2	2
M. Crohn	25	2	65	170	22.4913		0	1	1	0	0	1	0	1	1	1	0	0	0	2	1		2	330	1	0	0	0	0	0		9	37.2	23.1	2	1	2	1	37.9032	14.1	2
M. Crohn	31	1	78	180	24.0741	1	0	1	0	1	1	0	0	0	1	1	0	0	0	2	1		2	181	1	0	0	0	0	0		9	42.1	30.1	2	1	2	2	28.5036	12	2
M. Crohn	30	2					0	1	1	0	0	1	1	0			0	0		2	1		2	210	2	0	0	0	0	0		8	37.4	27.8	2	1	2	2	25.6684	9.6	2
M. Crohn	19	2				0	0	1	0	0	0	0	1	1	1	0	0	1	1	2	1		2	100	1	0	0	0	0	0			32.4	19.3	1	1	2	1	40.4321	13.1	2
M. Crohn	18	1	37	174	12.2209	0	0	1	1	0	0	1	1	1			0	0		2	1		2	190	2	0	0	0	0	0		7	36.7	27.7	2	1	2	2	24.5232	9	2
M. Crohn	35	2				0	1	2	0	1	1	0	0	0	1	1	0	1	0	2	1		2	115	1	0	0	0	0	0			39.9	27.3	2	1	2	2	31.5789	12.6	2
M. Crohn	50	1				0	0	1	1	0	0	2	1	0	0	0	0	0	0	2	1		2	205	2	0	0	0	0	0			43.5	30.8	2	1	2	2	29.1954	12.7	2
M. Crohn	47	2	59	164	21.9363	1	1	3	0	1	1	0	1	0	1	0	0	1	0	2	1		2	125	1	0	0	0	0	0		7	40.6	27	2	1	2	2	33.4975	13.6	2
M. Crohn	46	1	69	168	24.4473	0	0	1	0	1	1	0	0	0	1	1	0	0	0	1	1		2	110	1	0	0	0	0	0		9	40.6	29	2	1	2	2	28.5714	11.6	2
M. Crohn	24	1	79.8	174	26.4236	0	0	1	0	1	2	0	0	0	1	1	0	1	0	2	2	1	2	110	1	0	0	0	0	0		8	43.7	23.1	2	1	2	1	47.1396	20.6	2
M. Crohn	20	1	60	176	19.3698	1	0	1	1	0	0	2	1	1	0	0	0	0	0	1	2	1	2	150	2	0	0	0	0	0		8	43	28.5	2	1	2	2	33.7209	14.5	2
M. Crohn	54	2	75	171	25.6489	0	0	1	0	1	2	0	0	0	0	0	0	0	0	2	2	2	2	92	1	0	0	0	0	0		7	45.2	33.2	2	1	2	2	26.5487	12	2
M. Crohn	19	1	54	174	17.8359	0	0	1	1	1	1	1	0	1	1	1	0	0	0	2	1		1	90	1	0	0	0	0	0		8	39.6	28.4	2	1	2	2	28.2828	11.2	2
M. Crohn	58	2	66	162	25.1486	0	0	1	1	1	1	1	1	1	0	0	0	0	0	1	2	6	2	185	2	0	0	0	0	0		10	32.4	21.9	1	1	2	1	32.4074	10.5	2
M. Crohn	20	2	72	180	22.2222	1	1	2	0	1	1	0	0	0	1	0		0	1	1	1		2	170	1	1	1	0	2	2	1	8	35.7	22.9	2	1	2	1	35.8543	12.8	2
M. Crohn	46	2	82	175	26.7755	1	0	1	0	1	2	0	0	0	1	0	0	1	0	2	1		2	180	2	1	1	0	1	1	1	10	41	27.8	2	1	2	2	32.1951	13.2	2
M. Crohn	20	2	59	165	21.6713	1	0	1	0	1	1	0	0	0	1	0	0	1	0	2	1		2	130	1	1	1	0	2	2	1	5	39.9	28.2	2	1	2	2	29.3233	11.7	2
M. Crohn	39	1	65	169	22.7583	1	0	1	1	1	2	1	1	0	1	0	1	0	0	2	1		2	165	1	1	1	0	2	2	1	9	36.7	26.9	2	1	2	2	26.703	9.8	2
M. Crohn	41	1	92	176	29.7004	1	1	2	0	1	1	0	0	0	0	0	0	0	0	1	2	2	2	180	1	1	1	0	1	1	1	10	46.9	35.1	2	2	2	2	25.1599	11.8	2
M. Crohn	34	2				0	0	1	0	1	1	0	0	0			0	0		3	2	9	2	108	1	1	1	0	2	2	1	8	40.6	28.7	2	1	2	2	29.3103	11.9	2
M. Crohn	66	1	63	179	19.6623	1	0	1	1	0	0	1	0	0	1	1	0	0	0	1	1		2	190	1	1	1	0	2	2	1		36.5	27.1	2	1	2	2	25.7534	9.4	2
M. Crohn	36	2	59	164	21.9363	1	0	1	1	1	1	2	1	0	1	0		0	1	1	2	7	2	85	2	1	1	0	2	2	1		44.8	33.9	2	1	2	2	24.3304	10.9	2
M. Crohn	22	2	64	170	22.1453	0	0	1	1	0	0	2	1	1	0	0	0	0	0	1	1		2	360	1	1	1	0	2	2	1	12	44.5	28.2	2	1	2	2	36.6292	16.3	2
M. Crohn	53	1	61.1	178	19.2526	1	0	1	1	0	0	1	1	0	0	0	0	0	0	1	2	1	1	210	2	1	1	0	1	1	1	7	37	22.7	2	1	2	1	38.6486	14.3	2
M. Crohn	53	1	55	171	18.8092	1	0	1	0	1	1	0	0	0	1	1	0	0	0	2	2	1	2	145	1	1	1	0	2	2	1	11	39	25.9	2	1	2	2	33.5897	13.1	2
M. Crohn	27	2	76	163	28.6048	0	0	1	0	1	1	0	0	0	0	0	0	0	0	2	1		2	190	1	1	1	0	2	2	1	8	37.6	28.2	2	1	2	2	25	9.4	2
M. Crohn	22	1	62	182	18.7175	0	0	1	1	0	0	1	1	0	1	1	0	0	0	1	1		2	85	1	1	1	0	2	2	1	8	44.6	32.3	2	1	2	2	27.5785	12.3	2
M. Crohn	47	1	70	173	23.3887	1	1	4	0	1	2	0	0	0	0	0	0	0	0	2	2	1	2	240	1	1	1	0	2	2	1	13	44.8	32.3	2	1	2	2	27.9018	12.5	2
M. Crohn	65	2	58	162	22.1003	1	1	2	0	1	1	0	0	0	1	1	0		0	2	1		2	270	1	1	1	0	2	2	1	11	40.3	23.7	2	1	2	1	41.1911	16.6	2
M. Crohn	38	2	51	153	21.7865	0	1	3	0	1	2	0	0	0	1	0		0	1	3	2	1	2	185	2	1	1	0	2	2	1	8	40.5	23.9	2	1	2	1	40.9877	16.6	2
M. Crohn	45	2	57	173	19.0451	1	0	1	1	1	1	1	0	0	1	1	0	0	0	1	1		2	270	1	1	2	1	5	3	3	22	42.5	28.7	2	1	2	2	32.4706	13.8	2
M. Crohn	56	2	57	163	21.4536	0	0	1	1	1	1	1	1	0	0	0	0	0	0	1	2	5	2	90	1	1	2	1	5	3	3	45	37.8	22.8	2	1	2	1	39.6825	15	2
M. Crohn	56	1	60	175	19.5918	0	1	2	1	1	1	1	0	0	1	1	0	0	0	2	2	2	2	185	1	1	2	1	6	4	6	14	40.1	27.8	2	1	2	2	30.6733	12.3	2
M. Crohn	32	1	63	182	19.0194	0	1	2	1	0	0	2	0	0	1	0	1	0	0	2	2	4	2	225	1	1	2	1	5	3	3	15	50.1	33	2	1	2	2	34.1317	17.1	2
M. Crohn	41	1	56	179	17.4776	0	0	1	1	0	0	1	1	0	1	1	0	0	0	4	2	2	2	240	1	1	2	1	5	3	6		29.2	18.9	1	1	2	1	35.274	10.3	2
M. Crohn	38	1	59	178	18.6214	0	0	1	0	0	0	0	0	0	1	1	0	0	0	1	2	2	2	265	1	1	2	1	5	3	3		31.1	21.8	1	1	2	1	29.9035	9.3	2
M. Crohn	37	1	110	176	35.5114	1	0	1	1	0	0	1	0	0			0	0		2	1		2	114	1	1	2	1	5	3	5		47.1	31.5	2	1	2	2	33.121	15.6	2
M. Crohn	36	1	72	174	23.7812	0	0	1	1	0	0	2	0	0	1	1	0	0	0	1	2	4	2	255	2	1	2	1	5	3	3		46.4	33.1	2	1	2	2	28.6638	13.3	2
M. Crohn	20	2	67	156	27.5312	0	0	1	1	0	0	1	0	0	1	1		0	1	2	1		2	135	1	1	2	1	5	3	4	8	42.1	31.8	2	1	2	2	24.4656	10.3	2
